# Supplementary material for: AMPK activator O304 improves metabolic and cardiac function, and exercise capacity in aged mice
Source: Commun Biol. 2021 Nov 18;4:1306. doi: 10.1038/s42003-021-02837-0 (PMC8602430; doi:10.1038/s42003-021-02837-0)
Supplement: Supplementary file 3 — Supplementary Data 1 [file 42003_2021_2837_MOESM3_ESM.xlsx]

## Sheet: Fig 1b
	months of diet	Control Diet (CD)										O304 0.5 mg/g
	start	9.3	8.8	9.8	9.9	12.4	8.7	9.4	11.3	10.4	10.5	9.3	9.4	9.2	9.7	9.4	9.9	8.5	11.8	10.4	12.1
6 hrs fasted	3 months	8	8.1	9.4	13.6	10	8.2	7.6	8.1	9.4	9.2	6.5	12	12.5	8.4	8.3	7.9	7.8	7.4	8.9	8.3
blood glucose levels	6 months	8.5	8.2	9.9	11.9	10.3	11.6	7.3	7.6	11.8	10.3	8.2	8.4	11.8	12.3	11.8	12	12.2		9.2	7.7
(mmol/l)	9 months	10.8	10.3	11	12	13	9	7.7	7.8		8.9	9.1	10.2	10	11.2	10.5	8.8	9		8.8	11
	12 months	7.9	7.3	9.1	8.8	9.5	9.5	8.2	7.6	8.3	8.9	9.3	9.9	10.4	11.7	11.2	8.3	9.9			9.9

## Sheet: Fig 1c
	months of diet	Control Diet (CD)										O304 0.5 mg/g
	start	1.1	1.1	1	0.7	1.2	0.6	0.5	0.5	0.6	0.9	0.4	0.8	1.7	1.1	0.8	1.3	0.5	0.8	1.2	1.1
6 hrs fasted	3 months	3	1.6	3.5	4.8	2.9	4.4	4.1	4.2	3.8	2.2	0.7	0.8	1.9	0.8	0.5	0.8	0.6	0.6	0.5	0.8
plasma insulin levels	6 months	4.2	6.3	6.1	6	7.4	4.2	5.5	3.4	4.1	2.7	1.1	1.4	1.8	1.6	1.4	1.7	1		0.8	0.6
(ng/ml)	9 months	4.6	5.5	8	5.3	5.8	5.9	6	5		3.5	2.4	3.4	3.1	1.6	1.9	2.1	2.7		0.9	2.5
	12 months	7.1	7.9	11.2	10.8	8.4	5.5	4.6	4.3	8.7	5.4	3	2.8	4	1.8	3.6	3.3	2.3			1.5

## Sheet: Fig 1d
	months of diet	Control Diet (CD)										O304 0.5 mg/g
	start	10.9	11	10.4	7.9	16.5	6.2	5.3	6.8	6.3	10.7	4.5	8.5	16.8	11.9	8.5	13.7	4.6	10.4	13.9	14.2
HOMA-IR	3 months	26.6	14.5	36.4	71.4	32.2	39.9	34.7	37.9	38.9	22.8	5.1	10	26.7	7.4	4.6	6.6	4.7	4.7	5.1	7.2
(index)	6 months	39.5	57	66.1	79.3	84.4	53.2	44.3	28.2	53.4	30.2	10	12.9	23.3	21.2	17.7	22.4	13.7		8.2	4.8
	9 months	54.6	62.3	97.4	70.7	82.9	58.3	50.8	43.4		34.7	23.8	38.5	34.1	20.1	22.1	20.6	26.6		8.9	30.2
	12 months	61.6	63.6	111.9	104.4	87.8	58	42.1	36.3	79.9	52.9	30.9	30.6	45.7	23.8	44.6	30.5	24.9			15.9

## Sheet: Fig 2a
	weeks of diet	Control Diet (CD)								O304 0.5 mg/g
	start	25.54	19.82	20.31	19.61	17.52	20.29	20.23		21.59	20.13	19.96	20.65	18.74	20.57	20.69	20.73
	1 week	23.77	19.44	21.54	20.29	19.78	20.77	19.67		21.43	23.24	22.85	20.94	22.16	21.4	21.48	21.6
	2 weeks	23.14	20.48	21.58	19.46	19.42	20.67	21.45		31.07	31.49	31.16	28.33	23.5	23.82	25.52
Stroke volume	3 weeks	22.56	21.19	22.4	19.41	21.17	21.39	22.37		27.23	32.05	30.56	27.35	24.41	25.46	25.28	27.36
(µl)	4 weeks
	5 weeks	23.59	22.4	22.7	21.09	21.26	22.51	21.46		28.53	32.89	31.55	25.54	27.14		25.89	27
	6 weeks
	7 weeks		22.35	22.53		24.81	21.4	21.49		28.15	31.6	34.02	26.93	27.34			27.43

## Sheet: Fig 2b
	weeks of diet	Control Diet (CD)								O304 0.5 mg/g
	start	10.08	8.74	7.85	7.2	8.32	8.08	8.11		9.23	8.21	7.99	9.54	7.85	9.85	9.68	8.91
	1 week	9.79	9.89	10.45	10.03	8.91	9.7	8.24		8.74	9.29	11.93	8.7	10.58	7.61	9.6	9.52
	2 weeks	10.46	8.97	9.76	9.19	9.48	10.18	10.73		11.71	14.73	15.07	11.52	10.68	11.66	12.71
Cardiac output	3 weeks	11.88	10.95	8.85	9.81	10.39	9.8	10.69		12.16	16.8	14.48	12.4	11.7	12.39	11.37	13.05
(ml/min)	4 weeks
	5 weeks	11.11	10.19	9.06	9.54	9.54	9.75	9.13		14.24	16.96	13.34	7.24	13.53		12.99	13.19
	6 weeks
	7 weeks		10.76	7.85		10.94	10.09	9.64		13.23	14.44	13.86	11.56	12.77			14.34

## Sheet: Fig 2c
	weeks of diet	Control Diet (CD)								O304 0.5 mg/g
	start	63.33	58.55	60.05	45.53	62.75	61.52	64.61		55.9	62.92	55.04	47.98	51.26	57.95	53.07	56.6
	1 week	61.74	59.89	56.27	57.65	52.95	63.95	77.2		57.73	61.76	61.35	45.21	49.73	58.09	52.38	51.82
	2 weeks	70.07	65.24	65.74	57.33	59.84	57.81	64.53		66.54	74.28	73.2	79.34	71.8	62.77	56.9
End-Diastolic volume	3 weeks	65.86	68.95	53.57	54.36	59.92	54.67	72.25		62.22	80.07	74.19	64.71	61.41	64.08	62.98	64.03
(µl)	4 weeks
	5 weeks	68.17	74.09	54.04	59.54	57.5	56.49	63.7		68.1	84.99	80.11	57.97	68.13		66.56	71.29
	6 weeks
	7 weeks		72.36	58.54		67.47	55.87	62.61		80.56	83.26	76.81	64.72	69.18			68.87

## Sheet: Fig 2d
	weeks of diet	Control Diet (CD)								O304 0.5 mg/g
	start	37.79	38.72	39.74	25.92	45.23	41.22	44.39		34.31	42.79	35.08	27.33	32.52	37.39	32.37	35.87
	1 week	37.98	40.46	34.73	37.36	33.17	43.19	57.53		36.3	38.52	38.5	24.27	27.58	36.69	30.89	30.23
	2 weeks	46.93	44.76	44.16	37.87	40.42	37.14	43.08		35.47	42.8	42.04	51.01	48.29	38.96	31.38
End-Systolic volume	3 weeks	43.3	47.76	31.16	34.95	38.76	33.28	49.87		34.99	48.02	43.63	37.36	37	38.62	37.7	36.68
(µl)	4 weeks
	5 weeks	44.57	51.7	31.34	38.45	36.24	33.98	42.24		39.57	52.1	48.56	32.43	41		40.67	44.29
	6 weeks
	7 weeks		50	36.02		42.66	34.46	41.12		52.41	51.66	42.79	38.33	41.83			41.44

## Sheet: Fig 2e
	weeks of diet	Control Diet (CD)								O304 0.5 mg/g
	start	40.35	33.86	33.86	43.1	27.69	33	31.33		38.74	32.02	36.44	43.06	36.58	35.52	39	36.63
	1 week	38.51	32.54	38.29	35.3	37.47	32.47	26.2		37.13	37.68	37.3	46.33	44.58	36.86	41.1	41.69
	2 weeks	33.17	31.41	32.97	33.96	32.49	35.77	32.28		46.76	42.44	42.58	35.75	32.85	38.06	44.89
Ejection fraction	3 weeks	34.27	30.76	41.88	35.74	35.33	39.2	19.05		43.84	40.04	41.2	42.38	39.76	39.77	40.19	42.8
(%)	4 weeks
	5 weeks	34.69	30.24	42.01	35.47	36.99	39.89	33.75		41.95	38.72	39.4	44.07	39.84		38.91	37.89
	6 weeks
	7 weeks		30.9	38.59		36.88	38.37	34.42		35.02	37.96	44.3	40.81	39.53			39.85

## Sheet: Fig 2f
	weeks of diet	Control Diet (CD)								O304 0.5 mg/g
	start	395	441	387	367	474	398	401		427	408	400	462	419	479	468	430
	1 week	412	509	485	494	450	467	410		408	400	522	415	477	356	447	441
	2 weeks	452	438	452	472	488	493	500		377	468	484	407	454	490	498	534
Heart rate	3 weeks	527	517	395	505	491	458	478		422	524	474	453	479	487	450	477
(bpm)	4 weeks
	5 weeks	471	455	399	452	449	433	426		499	516	423	283	499	372	502	489
	6 weeks
	7 weeks	463	481	348	457	441	471	449		470	457	408	438	467	436	455	523

## Sheet: Fig 2g
	months of diet	Control Diet (CD)										O304 0.5 mg/g
Stroke volume	6 months	18.12		19.9	27.1	22.5	21.62	18.34	22.72		22.38	25.99	26.27	26.81	29.47	27.78	26.11	28.88	25.25	24.99
(µl)	12 months	20.67	19.25	17.15	22.25	22.15	24.41		20.58		18	29.78		27.96	26.18	25.76	23.61	26.62	25.22	27.87

[truncated: 24 more sheets: Fig 2h, Fig 2i, Fig 2j, Fig 2k, Fig 2l, Fig 3b, Fig 3c, Fig 3d, Fig 3e, Fig 3f, Fig 4a, Fig 4b, Fig 4c, Fig 4d, Fig 4e, Fig 4f, Fig 4g, Fig 4h, Fig 4i, Fig 5a …]
